# Supplementary material for: Tibial stem extension versus standard configuration in primary cemented total knee arthroplasty: systematic review and meta-analysis
Source: J Orthop Surg Res. 2025 Jan 6;20:13. doi: 10.1186/s13018-024-05342-2 (PMC11702267; doi:10.1186/s13018-024-05342-2)
Supplement: Supplementary file 3 [file 13018_2024_5342_MOESM3_ESM.xlsx]

## Sheet: Sheet2
Database	Search Strategy	Results
Pubmed	(((total knee arthroplasty) OR (total knee replacement)) OR (TKA)) AND (((tibial stem extension) OR (long tibial stem)) OR (long extension stem))	216
Web of science	knee arthroplasty (All Fields) AND tibial stem extension (All Fields)	84
Embase	primary total knee arthroplasty'/exp OR 'primary total knee arthroplasty' OR (primary AND ('total'/exp OR total) AND ('knee'/exp OR knee) AND ('arthroplasty'/exp OR arthroplasty)) OR 'primary total knee replacement' OR (primary AND ('total'/exp OR total) AND ('knee'/exp OR knee) AND ('replacement'/exp OR replacement)) OR tka AND 'tibial stem' OR (tibial AND ('stem'/exp OR stem))	249
Cochrane	knee arthroplasty AND tibial stem	40
